# Supplementary material for: SenExo‐cCCT2 Reprograms Senescence Response and Anti‐Tumor Immunity Following FOLFIRINOX Chemotherapy in Pancreatic Ductal Adenocarcinoma
Source: Adv Sci (Weinh). 2025 Jul 21;12(38):e08431. doi: 10.1002/advs.202508431 (PMC12520514; doi:10.1002/advs.202508431)
Supplement: Supplementary file 2 — Supporting Information [file ADVS-12-e08431-s002.R]

# Full dataset processinng####

library(COSG)
library(harmony)
library(ggsci)
library(dplyr) 
library(future)
library(Seurat)
library(clustree)
library(cowplot)
library(data.table)
library(dplyr)
library(ggplot2)
library(patchwork)
library(stringr)
library(data.table)

setwd("/XXX/")
dir='/XXX/'
samples=list.files( dir)

sceList = lapply(samples,function(pro){ 
  print(pro) 
  sce=CreateSeuratObject(counts =  Read10X(file.path(dir,pro) ) ,
                         project =  pro ,
                         min.cells = 5,
                         min.features = 300,)
  
  return(sce)
})

do.call(rbind,lapply(sceList, dim)) 

sce.all=merge(x=sceList[[1]],
              y=sceList[ -1 ],
              add.cell.ids = samples  ) 

names(sce.all@assays$RNA@layers)
sce.all[["RNA"]]$counts 

# Alternate accessor function with the same result
LayerData(sce.all, assay = "RNA", layer = "counts")
sce.all <- JoinLayers(sce.all)
dim(sce.all[["RNA"]]$counts )

as.data.frame(sce.all@assays$RNA$counts[1:10, 1:2])
head(sce.all@meta.data, 10)
table(sce.all$orig.ident) 

sp='human'

#Quality control
# add percentage of expression of mitochondrial genes and ribosomal protein genes 
sce.all <- PercentageFeatureSet(sce.all, pattern = "^MT-", col.name = "percent.mito")
sce.all <- PercentageFeatureSet(sce.all, pattern = "^RPL", col.name = "percent.ribo")

#filtering
sce.all.filt <- subset(sce.all,subset = percent_mito < 25 & 
                         nCount_RNA <10000 & 
                         nFeature_RNA <7500&
                         nFeature_RNA>500)

###### harmony
sce.all.int <- NormalizeData(sce.all.filt, normalization.method = "LogNormalize", scale.factor = 1e4, assay='RNA')
sce.all.int <- ScaleData(sce.all.int, vars.to.regress = c("CC.Difference"))
sce.all.int <- FindVariableFeatures(object = sce.all.int)
sce.all.int <- RunPCA(sce.all.int, pcs.compute=50)
sce.all.int <- RunFastMNN(object.list = SplitObject(sce.all.int, split.by = "orig.ident"))
sce.all.int <- RunUMAP(sce.all.int, reduction = "mnn", dims = 1:30)
sce.all.int <- FindNeighbors(sce.all.int, reduction = "mnn", dims = 1:30)
sce.all.int <- FindClusters(sce.all.int,  resolution = c(0.2,0.3,0.4,0.5,0.6,0.7,0.8,0.9,1,1.1,1.2,1.3,1.4,1.5,2))


#####marker gene
Markers <- c("KRT17","CEACAM6", "LAMA3", 
             "FGL1", "REG3G","CLPS",
             "MZB1","CD79A","IGHA2",
             "CFTR",
             "PTPRN","GAD2",'SCGN',
             "PLVAP","CDH5","PECAM1",
             "COL1A1","COL1A2","PDPN",
             "CPA3","KIT","TPSB2",
             "C1QB","C1QA","CD68",
             "CD3E", "GZMA","KLRD1")

DotPlot(sce.all.int, features = Markers,group.by = "RNA_snn_res.1") 

#### cluster umap 
DimPlot(sce.all.int, reduction = "umap", label = F,label.size  = 3.5, group.by = "RNA_snn_res.1", pt.size=0.001, raster=F)

###clusters annotation
sce.all.int@meta.data$Celltype = "NA"
Idents(sce.all.int) <- sce.all.int$RNA_snn_res.1  
table(sce.all.int$Celltype)
{
  sce.all.int$Celltype[which(sce.all.int$RNA_snn_res.1 %in% c(0,1,2,5,10,9)) ]<- 'Tumor cells'
  sce.all.int$Celltype[which(sce.all.int$RNA_snn_res.1 %in% c(8,12,20,21,22)) ]<- 'Fibroblasts'
  sce.all.int$Celltype[which(sce.all.int$RNA_snn_res.1 %in% c(18)) ]<- 'Granulocytes'
  sce.all.int$Celltype[which(sce.all.int$RNA_snn_res.1 %in% c(14)) ]<- 'Endothelial cells'
  sce.all.int$Celltype[which(sce.all.int$RNA_snn_res.1 %in% c(13)) ]<- 'B cells'
  sce.all.int$Celltype[which(sce.all.int$RNA_snn_res.1 %in% c(6,7,19)) ]<- 'NK/T cells'
  sce.all.int$Celltype[which(sce.all.int$RNA_snn_res.1 %in% c(3,4,11,15,16)) ]<- 'Mononuclear phagocytes'
  sce.all.int$Celltype[which(sce.all.int$RNA_snn_res.1 %in% c(17)) ]<- 'Endocrine cells'
}
table(sce.all.int$Celltype)
DimPlot(sce.all.int, reduction = "umap", label = T, group.by = "Celltype")


##### marker gene heatmap
library(scRNAtoolVis)
Idents(sce.all.int) <- sce.all.int$Celltype
heat<-averageHeatmap(object = sce.all.int,
                     markerGene = Markers,
                     annoCol = TRUE,
                     cluster_rows = F,
                     cluster.order=order,
                     gene.order =Markers) ; heat
###sample umap
DimPlot(sce.all.int, reduction = "umap", label = F,label.size  = 3.5, group.by = "Celltype",pt.size=0.01, raster=F, split.by = "orig.ident") 

###sample cluster bar
patients2 <- table(sce.all.int$Celltype,sce.all.int$orig.ident) %>% melt()
colnames(patients2) <- c("Cluster","Sample","Number")
patientbar2 <- ggplot(data = patients2, aes(x =Sample, y = Number, fill =  Cluster))


####tumor cells ######
Idents(sce.all.int) <- sce.all.int$Celltype
gettumor <- subset(sce.all.int, idents = "Tumor cells")

tumor <- NormalizeData(gettumor, normalization.method = "LogNormalize", scale.factor = 1e4, assay='RNA')
tumor <- ScaleData(tumor, vars.to.regress = c("CC.Difference"))
tumor <- FindVariableFeatures(object = tumor)
tumor <- RunPCA(tumor, pcs.compute=50)
tumor <- RunFastMNN(object.list = SplitObject(tumor, split.by = "orig.ident"))
tumor <- RunTSNE(tumor, reduction = "mnn", dims = 1:30)
tumor <- FindNeighbors(tumor, reduction = "mnn", dims = 1:30)
tumor <- FindClusters(tumor,  resolution = c(0.2,0.3,0.4,0.5,0.6,0.7,0.8,0.9,1,1.1,1.2,1.3,1.4,1.5,2))

DimPlot(tumor, reduction = "tsne", label= T, group.by = "RNA_snn_res.0.3")

senMarkers <- c("CDKN2A","CDKN2B","CDKN1A")
DotPlot(tumor, features = senMarkers,group.by = "TCtype") 

library(Nebulosa)
library(tidydr)
plot_density(tumor, "CDKN2A",size = 0.7,pal="viridis",reduction = "tsne")
plot_density(tumor, "CDKN2B",size = 0.7,pal="viridis",reduction = "tsne")
plot_density(tumor, "CDKN1A",size = 0.7,pal="viridis",reduction = "tsne")
###senmarker dotplot
library(scCustomize)
Idents(tumor) <- tumor$TCtype
Clustered_DotPlot(seurat_object = tumor, features = senMarkers,x_lab_rotate=F)

##senTC tsne
Idents(tumor) <- tumor$RNA_snn_res.0.3
tumor$sengroup = ifelse(tumor$TCtype %in% c("TC4"), "Sen","non-Sen")

DimPlot(tumor, reduction = "tsne", label = T, group.by = "sengroup")

###sencluster
library(tidydr)
Idents(tumor) <- tumor$sengroup  
DimPlot(tumor, reduction = "tsne", label = F,label.size  = 3.5, group.by = "sengroup",pt.size=0.01, raster=F) 
DimPlot(tumor, reduction = "tsne", label = F,label.size  = 3.5, group.by = "sengroup",cols=clusterCols4, pt.size=0.01, raster=F, split.by = "orig.ident") 

###gsva
library(dplyr)
library(Seurat)
library(tidyverse)
library(patchwork)
library(GSEABase)
library(GSVA)
library(grid)
###sengene 
Idents(tumor)="TCtype"
exp=AverageExpression(tumor) 
exp=exp[["RNA"]]

GSVA_hall <- gsva(expr=as.matrix(exp), 
                  gset.idx.list=geneSets, 
                  mx.diff=T, 
                  kcdf="Poisson") 

pheatmap::pheatmap(GSVA_hall, 
                   cluster_rows = F,
                   cluster_cols =F,
                   show_colnames=T,
                   scale = "row", 
                   color =colorRampPalette(c("#00A1D5", "#fcf1f0","#f9b769"))(100),
                   angle_col = 0,
                   cellwidth = 30, cellheight = 30,heatmap_legend_param = list(title="GSVA score"))


####T cell######
table(sce.all.int$Celltype)
Idents(sce.all.int) <- sce.all.int$Celltype
getT <- subset(sce.all.int, idents = "T cells")

##harmony
Tcell <- NormalizeData(getT, normalization.method = "LogNormalize", scale.factor = 1e4, assay='RNA')
Tcell <- ScaleData(Tcell, vars.to.regress = c("CC.Difference"))
Tcell <- FindVariableFeatures(object = Tcell)
Tcell <- RunPCA(Tcell, pcs.compute=50)
Tcell <- RunFastMNN(object.list = SplitObject(Tcell, split.by = "orig.ident"))
Tcell <- RunTSNE(Tcell, reduction = "mnn", dims = 1:30)
Tcell <- FindNeighbors(Tcell, reduction = "mnn", dims = 1:30)
Tcell <- FindClusters(Tcell,  resolution = c(0.2,0.3,0.4,0.5,0.6,0.7,0.8,0.9,1,1.1,1.2,1.3,1.4,1.5,2))

marker_cosg <- cosg(
  Tcell,
  groups='all',
  assay='RNA',
  slot='data',
  mu=1,
  n_genes_user=100)

## Top10 genes
library(dplyr)  
top_10 <- unique(as.character(apply(marker_cosg$names,2,head,10)))

DoHeatmap(subset(Tcell,downsample=100),top_10 ,size=3)+
  scale_fill_gradientn(colors = c("#4DBBD5","white","#E64B35"))

Idents(Tcell) <- Tcell$RNA_snn_res.1
Tcell@meta.data$Ttype2 = "NA"
{
  Tcell$Ttype2[which(Tcell$RNA_snn_res.1 %in% c(0,8)) ]<- 'CD8 Teff'
  Tcell$Ttype2[which(Tcell$RNA_snn_res.1 %in% c(1)) ]<- 'CD8 Tmem'
  Tcell$Ttype2[which(Tcell$RNA_snn_res.1 %in% c(2)) ]<- 'CD8 Tex'
  Tcell$Ttype2[which(Tcell$RNA_snn_res.1 %in% c(3)) ]<- 'CD4 Treg'
  Tcell$Ttype2[which(Tcell$RNA_snn_res.1 %in% c(4,5)) ]<- 'CD4 Tnai'
  Tcell$Ttype2[which(Tcell$RNA_snn_res.1 %in% c(6)) ]<- 'CD4 Tmem'
  Tcell$Ttype2[which(Tcell$RNA_snn_res.1 %in% c(7)) ]<- 'CD4 Th17'
}

DimPlot(Tcell, reduction = "tsne", label = T,  group.by = "Ttype2")

#####Proportion chart
Tdf2 <- table(Tcell$Ttype2,Tcell$adjgroup) %>% melt()
colnames(Tdf2) <- c("Cluster","Sample","Number")

senbar2 <- ggplot(data = Tdf2, aes(x =Number, y = Sample, fill =  Cluster)) 
